# Supplementary material for: Leveraging effect size distributions to improve polygenic risk scores derived from summary statistics of genome-wide association studies
Source: PLoS Comput Biol. 2020 Feb 11;16(2):e1007565. doi: 10.1371/journal.pcbi.1007565 (PMC7039528; doi:10.1371/journal.pcbi.1007565)
Supplement: S2 Table — The highest mean r2 and AUCs are highlighted in boldface. (XLSX) [file pcbi.1007565.s002.xlsx]

## Sheet: Table S2
Table S2. Predictive r2 and AUC of EB-PRS, P+T, So et al.'s method and Mak et al.'s method under different training sample sizes and control-to-case ratios (CCRs) in simulation experiments with independent SNPs. The allele frequencies follow Beta distribution. The highest mean r2 and AUCs are highlighted in boldface.
(a) CCR=1
Sample size	Evaluation	EB-PRS	P+T	So et al.'s	Mak et al.'s
2000	predictive r2	0.258814	0.212242	0.20866	0.0056784
	AUC	0.79673	0.76882	0.76164	0.53398
4000	predictive r2	0.374362	0.323154	0.347085	0.00818743
	AUC	0.86203	0.83292	0.84739	0.54367
6000	predictive r2	0.39597	0.368645	0.383617	0.00786136
	AUC	0.87278	0.85824	0.86707	0.54127
8000	predictive r2	0.408918	0.38237	0.389027	0.00695931
	AUC	0.87956	0.86648	0.86942	0.54098
10000	predictive r2	0.431988	0.411657	0.41556	0.00783293
	AUC	0.89153	0.88294	0.88429	0.54413
(b) CCR=2
Sample size	Evaluation	EB-PRS	P+T	So et al.'s	Mak et al.'s
2000	predictive r2	0.213485	0.165259	0.168205	0.00678209
	AUC	0.766755	0.7357	0.735192	0.534615
4000	predictive r2	0.325926	0.274488	0.291278	0.0102905
	AUC	0.835078	0.807497	0.814927	0.540262
6000	predictive r2	0.404841	0.366453	0.390465	0.0100778
	AUC	0.87796	0.858387	0.871894	0.552421
8000	predictive r2	0.430821	0.391876	0.41039	0.00420016
	AUC	0.89023	0.871366	0.879177	0.530667
10000	predictive r2	0.409262	0.38761	0.398244	0.0106813
	AUC	0.879047	0.868476	0.87244	0.555234
(c) CCR=3
Sample size	Evaluation	EB-PRS	P+T	So et al.'s	Mak et al.'s
2000	predictive r2	0.173568	0.158503	0.119991	0.0116005
	AUC	0.735178	0.72694	0.690804	0.545685
4000	predictive r2	0.3056	0.25915	0.269484	0.0087683
	AUC	0.825555	0.796765	0.803987	0.541613
6000	predictive r2	0.353305	0.3122	0.32571	0.00805342
	AUC	0.851257	0.829758	0.837036	0.546118
8000	predictive r2	0.401401	0.366062	0.386109	0.0159379
	AUC	0.875386	0.856084	0.867652	0.562796
10000	predictive r2	0.423046	0.389998	0.407872	0.0123832
	AUC	0.886896	0.870098	0.87884	0.550244
(d) CCR=4
Sample size	Evaluation	EB-PRS	P+T	So et al.'s	Mak et al.'s
2000	predictive r2	0.159056	0.119254	0.112871	0.0063883
	AUC	0.7212	0.69415	0.67452	0.53345
4000	predictive r2	0.277199	0.227323	0.259664	0.00606341
	AUC	0.80948	0.78063	0.79659	0.53811
6000	predictive r2	0.345495	0.307898	0.32926	0.00916061
	AUC	0.84669	0.82656	0.83696	0.55077
8000	predictive r2	0.36363	0.331144	0.346129	0.00807527
	AUC	0.85557	0.83795	0.84719	0.54263
10000	predictive r2	0.419193	0.388345	0.405029	0.00922183
	AUC	0.8828	0.86842	0.8767	0.54255
