# Supplementary material for: Leveraging effect size distributions to improve polygenic risk scores derived from summary statistics of genome-wide association studies
Source: PLoS Comput Biol. 2020 Feb 11;16(2):e1007565. doi: 10.1371/journal.pcbi.1007565 (PMC7039528; doi:10.1371/journal.pcbi.1007565)
Supplement: S3 Table — The highest mean r2 and AUCs are highlighted in boldface. (XLSX) [file pcbi.1007565.s003.xlsx]

## Sheet: Table S3
Table S3. Predictive r2 and AUC of EB-PRS, P+T, So et al.'s method and Mak et al.'s method under different training sample sizes and control-to-case ratios (CCRs) in simulation experiments with independent SNPs. The allele frequencies of training data (uniform distribution) and testing data (Beta distribution) are different. The highest mean r2 and AUCs are highlighted in boldface.
(a) CCR=1
Sample size	Evaluation	EB-PRS	P+T	So et al.'s	Mak et al.'s
2000	predictive r2	0.251677	0.226491	0.193921	0.0122558
	AUC	0.79556	0.77799	0.75681	0.54754
4000	predictive r2	0.362319	0.325899	0.320591	0.00390671
	AUC	0.85367	0.83532	0.83158	0.5339
6000	predictive r2	0.46115	0.436413	0.405274	0.00670606
	AUC	0.90311	0.89245	0.87862	0.54087
8000	predictive r2	0.500695	0.475197	0.455748	0.00752587
	AUC	0.91825	0.90809	0.89943	0.54144
10000	predictive r2	0.493152	0.462242	0.433823	0.00896134
	AUC	0.91656	0.90278	0.89011	0.54263
(b) CCR=2
Sample size	Evaluation	EB-PRS	P+T	So et al.'s	Mak et al.'s
2000	predictive r2	0.255456	0.211441	0.187631	0.00746353
	AUC	0.7939	0.76654	0.74601	0.53522
4000	predictive r2	0.360676	0.320578	0.319571	0.0155086
	AUC	0.85184	0.83232	0.83136	0.5622
6000	predictive r2	0.420867	0.396298	0.386462	0.00646885
	AUC	0.885	0.87365	0.86847	0.54136
8000	predictive r2	0.453343	0.430911	0.413188	0.00559191
	AUC	0.89978	0.88912	0.88264	0.53341
10000	predictive r2	0.45389	0.429023	0.412597	0.00429495
	AUC	0.90152	0.89095	0.88409	0.53415
(c) CCR=3
Sample size	Evaluation	EB-PRS	P+T	So et al.'s	Mak et al.'s
2000	predictive r2	0.179382	0.135609	0.124621	0.005963
	AUC	0.7449	0.7126	0.69336	0.54339
4000	predictive r2	0.347299	0.302169	0.296642	0.01089
	AUC	0.84908	0.82421	0.822	0.55015
6000	predictive r2	0.398749	0.358909	0.353121	0.00838655
	AUC	0.8721	0.85367	0.84889	0.54183
8000	predictive r2	0.434526	0.41392	0.40749	0.0141691
	AUC	0.89158	0.88429	0.87895	0.54803
10000	predictive r2	0.472991	0.449341	0.425412	0.00695336
	AUC	0.90904	0.89844	0.88946	0.54026
(d) CCR=4
Sample size	Evaluation	EB-PRS	P+T	So et al.'s	Mak et al.'s
2000	predictive r2	0.157596	0.129508	0.0967263	0.00790121
	AUC	0.72999	0.70766	0.67763	0.54016
4000	predictive r2	0.333327	0.280377	0.260868	0.00239298
	AUC	0.83968	0.80878	0.79921	0.52648
6000	predictive r2	0.361786	0.329678	0.336072	0.00337161
	AUC	0.85276	0.83714	0.8405	0.52738
8000	predictive r2	0.425764	0.393014	0.389687	0.0111155
	AUC	0.88459	0.87147	0.86887	0.54985
10000	predictive r2	0.432473	0.405668	0.391018	0.00643883
	AUC	0.89243	0.87808	0.87146	0.53775
