# Supplementary material for: Leveraging effect size distributions to improve polygenic risk scores derived from summary statistics of genome-wide association studies
Source: PLoS Comput Biol. 2020 Feb 11;16(2):e1007565. doi: 10.1371/journal.pcbi.1007565 (PMC7039528; doi:10.1371/journal.pcbi.1007565)
Supplement: S4 Table — The allele frequencies follow uniform distribution in the training and testing data. The highest mean r2 and AUCs are highlighted in boldface. (XLSX) [file pcbi.1007565.s004.xlsx]

## Sheet: Table S4
Table S4. Predictive r2 and AUC of EB-PRS, P+T, So et al.'s method and Mak et al.'s method under different training sample sizes and control-to-case ratios (CCRs) in simulation experiments with independent SNPs. Effect size differences among the populations were added among training and testing data. The allele frequencies follow uniform distribution in the training and testing data. The highest …
(a) CCR=1
Sample size	Evaluation	EB-PRS	P+T	So et al.'s	Mak et al.'s
2000	predictive r2	0.236966	0.179348	0.193863	0.0571652
	AUC	0.76755	0.73391	0.73441	0.62282
4000	predictive r2	0.244375	0.192113	0.166724	0.0811258
	AUC	0.74618	0.72328	0.68514	0.64982
6000	predictive r2	0.280609	0.234887	0.213292	0.141302
	AUC	0.79192	0.76066	0.73203	0.69625
8000	predictive r2	0.290119	0.225998	0.145394	0.110264
	AUC	0.78745	0.74647	0.66957	0.66898
10000	predictive r2	0.33095	0.264852	0.200096	0.175635
	AUC	0.74058	0.7284	0.67294	0.71241
(b) CCR=2
Sample size	Evaluation	EB-PRS	P+T	So et al.'s	Mak et al.'s
2000	predictive r2	0.199257	0.13959	0.141534	0.0641537
	AUC	0.74188	0.70182	0.69256	0.63068
4000	predictive r2	0.205523	0.152033	0.145407	0.0924907
	AUC	0.73538	0.70593	0.68727	0.65038
6000	predictive r2	0.323528	0.253645	0.220853	0.134797
	AUC	0.80872	0.77375	0.74757	0.69567
8000	predictive r2	0.268059	0.215237	0.188364	0.161516
	AUC	0.74071	0.72611	0.66648	0.70296
10000	predictive r2	0.289348	0.228426	0.191802	0.12208
	AUC	0.74763	0.7259	0.67406	0.67884
(c) CCR=3
Sample size	Evaluation	EB-PRS	P+T	So et al.'s	Mak et al.'s
2000	predictive r2	0.175721	0.122615	0.157174	0.0170329
	AUC	0.72924	0.68004	0.71166	0.55838
4000	predictive r2	0.213045	0.164746	0.144839	0.104689
	AUC	0.7482	0.71715	0.69526	0.65981
6000	predictive r2	0.274681	0.227329	0.206395	0.106764
	AUC	0.76352	0.73806	0.71125	0.65318
8000	predictive r2	0.258918	0.186087	0.171976	0.109603
	AUC	0.73542	0.71231	0.68574	0.66661
10000	predictive r2	0.326221	0.252399	0.221305	0.116199
	AUC	0.77471	0.75332	0.71873	0.68394
(d) CCR=4
Sample size	Evaluation	EB-PRS	P+T	So et al.'s	Mak et al.'s
2000	predictive r2	0.109227	0.0941847	0.0832336	0.0181078
	AUC	0.63725	0.61864	0.59013	0.56269
4000	predictive r2	0.200327	0.141394	0.150127	0.0490793
	AUC	0.74289	0.7054	0.69157	0.59921
6000	predictive r2	0.235709	0.190086	0.169839	0.0984367
	AUC	0.74783	0.72834	0.6989	0.64405
8000	predictive r2	0.291448	0.238243	0.222418	0.0739354
	AUC	0.75233	0.73682	0.71868	0.62184
10000	predictive r2	0.297352	0.225814	0.220461	0.107806
	AUC	0.73321	0.71251	0.68867	0.65926
