# Supplementary material for: Leveraging effect size distributions to improve polygenic risk scores derived from summary statistics of genome-wide association studies
Source: PLoS Comput Biol. 2020 Feb 11;16(2):e1007565. doi: 10.1371/journal.pcbi.1007565 (PMC7039528; doi:10.1371/journal.pcbi.1007565)
Supplement: S5 Table — The results are the average of 10 times simulations. The highest mean r2 and AUCs are highlighted in boldface. (XLSX) [file pcbi.1007565.s005.xlsx]

## Sheet: Table S5
Table S5. Predictive r2 and AUC of EB-PRS, P+T, So et al.'s method and Mak et al.'s method under different different causal SNP proportions when CCR=1 in simulation experiments with independent SNPs. The allele frequencies follow uniform distribution and the sample size here is 5,000. The results are the average of 10 times simulations. The highest mean r2 and AUCs are highlighted in boldface.
Causal SNP Proportions	Evaluation	EB-PRS	Unadj	P+T	So et al.'s	Mak et al.'s
0.01	predictive r2	0.0688322	0.0108872	0.06277	0.0604106	0.00161022
	AUC	0.6431	0.5584	0.756	0.63971	0.54968
0.05	predictive r2	0.21283	0.0625484	0.208871	0.199445	0.000334
	AUC	0.76643	0.64292	0.76606	0.75824	0.55213
0.1	predictive r2	0.397	0.237812	0.36057	0.378263	0.000119551
	AUC	0.87589	0.78271	0.85624	0.86575	0.54914
0.15	predictive r2	0.475397	0.350586	0.44751	0.448881	1.59885e-06
	AUC	0.90699	0.8484	0.89619	0.89611	0.54315
