# Supplementary material for: Leveraging effect size distributions to improve polygenic risk scores derived from summary statistics of genome-wide association studies
Source: PLoS Comput Biol. 2020 Feb 11;16(2):e1007565. doi: 10.1371/journal.pcbi.1007565 (PMC7039528; doi:10.1371/journal.pcbi.1007565)
Supplement: S6 Table — The simulations were based on an Intel Xeon processor with 2.50GHz. The shortest time is highlighted in boldface. (XLSX) [file pcbi.1007565.s006.xlsx]

## Sheet: Table S6
Table S6. Computational time for EB-PRS, LDpred and So et al.'s method for this simulation based on five-fold and ten-fold cross validation in Supplementary Table. The simulations were based on an Intel Xeon processor with 2.50GHz. The shortest time is highlighted in boldface.
Computational Time (s)	EB-PRS	So et al.'s	Ldpred
5-fold CV	86.6	454.2	11088.2
10-fold CV	76.3	416	10314.3
